# Supplementary material for: Investigating the relationship between stereotyping and creativity during marketing campaigns in marketeers and audiences
Source: Sci Rep. 2024 Sep 4;14:20611. doi: 10.1038/s41598-024-70704-z (PMC11374892; doi:10.1038/s41598-024-70704-z)
Supplement: Supplementary file 1 — Supplementary Information. [file 41598_2024_70704_MOESM1_ESM.xlsx]

## Sheet: Supplementary Materials
Investigating the Relationship Between Stereotyping and Creativity During Marketing Campaigns in Marketeers and Audiences Nuoya Tan*, Nimisha Parashar, Gorkan Ahmetoglu, & Lasana T. Harris *Email: nuoya.tan.18@outlook.com
Supplementary Table 1: Consumer labels Chi square tests - Study 1a Task 1
X2 (1, 151) = chi-square value, p = p value.
Consumer labels task 1 Chi square tests		Convenience preferred	Unhealthy	Active	Anxious	Lazy	Self conscious	Creative	Price driven	Adventurous	Loyal	Eco-friendly	Status driven	Risk seeker	Security preferred	Socialising	Fickle	Introverted
1. Convenience preferred	Pearson Chi-square		11.166**	0.304	8.424**	7.006**	15.747**	1.173	17.685**	3.257	0.543	0.205	6.041*	8.351**	10.605**	2.025	7.571**	6.928**
	Sig. (2-tailed)		<.001	0.581	0.004	0.008	<.001	0.279	<.001	0.071	0.461	0.65	0.014	0.004	0.001	0.155	0.006	0.008
2. Unhealthy	Pearson Chi-square	11.166**		2.827	22.372**	23.308**	14.713**	10.466**	14.027**	0.475	0.18	0.53	20.507**	4.243*	12.448**	0.05	21.163**	21.428**
	Sig. (2-tailed)	<.001		0.093	<.001	<.001	<.001	0.001	<.001	0.491	0.671	0.467	<.001	0.039	<.001	0.822	<.001	<.001
3. Active	Pearson Chi-square	0.304	2.827		0	5.659*	0.869	29.084**	0.519	14.963**	16.362**	26.515**	2.976	4.325*	4.325*	15.345**	0.27	2.794
	Sig. (2-tailed)	0.581	0.093		0.993	0.017	0.351	<.001	0.471	<.001	<.001	<.001	0.085	0.038	0.038	<.001	0.603	0.095
4. Anxious	Pearson Chi-square	8.424**	22.372**	0		3.009	22.271**	2.517	8.171**	0.007	1.823	0.881	19.091**	10.799**	4.325*	0.503	13.789**	18.046**
	Sig. (2-tailed)	0.004	<.001	0.993		0.083	<.001	0.113	0.004	0.934	0.177	0.348	<.001	0.001	0.038	0.478	<.001	<.001
5. Lazy	Pearson Chi-square	7.006**	23.308**	5.659*	3.009		6.951**	0.569	9.461**	0.17	1.21	0.41	6.884**	4.965*	6.756**	1.244	23.873**	21.17**
	Sig. (2-tailed)	0.008	<.001	0.017	0.083		0.008	0.451	0.002	0.68	0.271	0.522	0.009	0.026	0.009	0.265	<.001	<.001
6. Self conscious	Pearson Chi-square	15.747**	14.713**	0.869	22.271**	6.951**		0.073	14.06**	0.57	0.556	2.99	16.696**	8.822**	13.78**	6.756**	20.204**	21.17**
	Sig. (2-tailed)	<.001	<.001	0.351	<.001	0.008		0.788	<.001	0.45	0.456	0.084	<.001	0.003	<.001	0.009	<.001	<.001
7. Creative	Pearson Chi-square	1.173	10.466**	29.084**	2.517	0.569	0.073		1.994	16.867**	39.236**	26.139**	0.649	6.823**	2.177	36.264**	0.195	3.411
	Sig. (2-tailed)	0.279	0.001	<.001	0.113	0.451	0.788		0.158	<.001	<.001	<.001	0.42	0.009	0.14	<.001	0.659	0.065
8. Price driven	Pearson Chi-square	17.685**	14.027**	0.519	8.171**	9.461**	14.06**	1.994		0.198	0.141	5.888*	16.503**	2.035	16.353**	4.728*	13.105**	10.174**
	Sig. (2-tailed)	<.001	<.001	0.471	0.004	0.002	<.001	0.158		0.656	0.707	0.015	<.001	0.154	<.001	0.03	<.001	0.001
9. Adventurous	Pearson Chi-square	3.257	0.475	14.963**	0.007	0.17	0.57	16.867**	0.198		9.814**	14.072**	5.826*	21.403**	1.448	18.029**	3.022	3.748
	Sig. (2-tailed)	0.071	0.491	<.001	0.934	0.68	0.45	<.001	0.656		0.002	<.001	0.016	<.001	0.229	<.001	0.082	0.053
10. Loyal	Pearson Chi-square	0.543	0.18	16.362**	1.823	1.21	0.556	39.236**	0.141	9.814**		29.454**	0.88	10.024**	5.663*	18.883**	4.205*	15.419**
	Sig. (2-tailed)	0.461	0.671	<.001	0.177	0.271	0.456	<.001	0.707	0.002		<.001	0.348	0.002	0.017	<.001	0.04	<.001
11. Eco-friendly	Pearson Chi-square	0.205	0.53	26.515**	0.881	0.41	2.99	26.139**	5.888*	14.072**	29.454**		3.268	16.669**	13.541**	32.429**	8.514**	9.039**
	Sig. (2-tailed)	0.65	0.467	<.001	0.348	0.522	0.084	<.001	0.015	<.001	<.001		0.071	<.001	<.001	<.001	0.004	0.003
12. Status driven	Pearson Chi-square	6.041*	20.507**	2.976	19.091**	6.884**	16.696**	0.649	16.503**	5.826*	0.88	3.268		17.812**	14.551**	14.551**	18.66**	9.702**
	Sig. (2-tailed)	0.014	<.001	0.085	<.001	0.009	<.001	0.42	<.001	0.016	0.348	0.071		<.001	<.001	<.001	<.001	0.002
13. Risk seeker	Pearson Chi-square	8.351**	4.243*	4.325*	10.799**	4.965*	8.822**	6.823**	2.035	21.403**	10.024**	16.669**	17.812**		13.554**	28.395**	21.01**	8.256**
	Sig. (2-tailed)	0.004	0.039	0.038	0.001	0.026	0.003	0.009	0.154	<.001	0.002	<.001	<.001		<.001	<.001	<.001	0.004
14. Security preferred	Pearson Chi-square	10.605**	12.448**	4.325*	4.325*	6.756**	13.78**	2.177	16.353**	1.448	5.663*	13.541**	14.551**	13.554**		13.554**	13.805**	22.409**
	Sig. (2-tailed)	0.001	<.001	0.038	0.038	0.009	<.001	0.14	<.001	0.229	0.017	<.001	<.001	<.001		<.001	<.001	<.001
15. Socialising	Pearson Chi-square	2.025	0.05	15.345**	0.503	1.244	6.756**	36.264**	4.728*	18.029**	18.883**	32.429**	14.551**	28.395**	13.554**		13.805**	11.145**
	Sig. (2-tailed)	0.155	0.822	<.001	0.478	0.265	0.009	<.001	0.03	<.001	<.001	<.001	<.001	<.001	<.001		<.001	<.001
16. Fickle	Pearson Chi-square	7.571**	21.163**	0.27	13.789**	23.873**	20.204**	0.195	13.105**	3.022	4.205**	8.514**	18.66**	21.01**	13.805**	13.805**		42.671**
	Sig. (2-tailed)	0.006	<.001	0.603	<.001	<.001	<.001	0.659	<.001	0.082	0.04	0.004	<.001	<.001	<.001	<.001		<.001
17. Introverted	Pearson Chi-square	6.928**	21.428**	2.794	18.046**	21.17**	21.17**	3.411	10.174**	3.748	15.419**	9.039**	9.702**	8.256**	22.409**	11.145**	42.671**
	Sig. (2-tailed)	0.008	<.001	0.095	<.001	<.001	<.001	0.065	0.001	0.053	<.001	0.003	0.002	0.004	<.001	<.001	<.001
** Significance at .05 level
* Significance at .01 level
The sequence of consumer labels is based on the stereotypicality ranking.
Supplementary Table 2: Consumer labels pair sample t test - Study 1a Task 1
t(1, df = 151) = t value, p = p value.
Consumer labels task 1 pair sample t test		Convenience preferred	Unhealthy	Active	Anxious	Lazy	Self conscious	Creative	Price driven	Adventurous	Loyal	Eco-friendly	Status driven	Risk seeker	Security preferred	Socialising	Fickle	Introverted
1. Convenience preferred	t		1.044	1.331	2.265*	2.533*	2.884**	2.457*	3.369**	3.636**	3.846**	4.43**	5.336**	5.515**	5.822**	5.347**	6.524**	7.551**
	Sig. (2-tailed)		0.298	0.185	0.025	0.012	0.004	0.015	0.001	<.001	<.001	<.001	<.001	<.001	<.001	<.001	<.001	<.001
2. Unhealthy	t	1.044		0.46	1.384	1.722	1.786	1.584	2.177*	2.477*	2.859**	3.392**	4.723**	4.355**	4.836**	4.301**	6.072**	7.336**
	Sig. (2-tailed)	0.298		0.646	0.168	0.087	0.076	0.115	0.031	0.014	0.005	0.001	<.001	<.001	<.001	<.001	<.001	<.001
3. Active	t	1.331	0.46		0.614	0.81	1.085	1.661	1.439	2.348*	3.088**	3.772**	3.633**	3.808**	3.955**	4.27**	4.414**	5.786**
	Sig. (2-tailed)	0.185	0.646		0.54	0.419	0.28	0.099	0.152	0.02	0.002	<.001	<.001	<.001	<.001	<.001	<.001	<.001
4. Anxious	t	2.265*	1.384	0.614		0.282	0.487	0.584	0.841	1.33	1.854	2.412*	3.332**	3.249**	3.59**	3.09**	4.384**	5.628**
	Sig. (2-tailed)	0.025	0.168	0.54		0.779	0.627	0.56	0.402	0.186	0.066	0.017	0.001	0.001	<.001	0.002	<.001	<.001
5. Lazy	t	2.533*	1.722	0.81	0.282		0.141	0.349	0.548	1.098	1.565	2.148*	2.697**	2.867**	2.974**	2.855**	4.42**	5.343**
	Sig. (2-tailed)	0.012	0.087	0.419	0.779		0.888	0.727	0.584	0.274	0.12	0.033	0.008	0.005	0.003	0.005	<.001	<.001
6. Self conscious	t	2.884**	1.786	1.085	0.487	0.141		0.24	0.415	0.99	1.458	2.089*	2.818**	2.755**	3.039**	3.006**	4.049**	5.489**
	Sig. (2-tailed)	0.004	0.076	0.28	0.627	0.888		0.811	0.679	0.324	0.147	0.038	0.005	0.007	0.003	0.003	<.001	<.001
7. Creative	t	2.457*	1.584	1.661	0.584	0.349	0.24		0.108	0.858	1.66	2.294*	2.115*	2.516*	2.436*	3.169**	3.11**	4.253**
	Sig. (2-tailed)	0.015	0.115	0.099	0.56	0.727	0.811		0.914	0.392	0.099	0.023	0.036	0.013	0.016	0.002	0.002	<.001
8. Price driven	t	3.369**	2.177*	1.439	0.841	0.548	0.415	0.108		0.62	1.087	1.788	2.397*	2.265*	2.664**	2.485*	3.407**	4.478**
	Sig. (2-tailed)	0.001	0.031	0.152	0.402	0.584	0.679	0.914		0.536	0.279	0.076	0.018	0.025	0.009	0.014	0.001	<.001
9. Adventurous	t	3.636**	2.477*	2.348*	1.33	1.098	0.99	0.858	0.62		0.496	1.136	1.52	1.833	1.647	1.993*	2.498*	3.512*
	Sig. (2-tailed)	<.001	0.014	0.02	0.186	0.274	0.324	0.392	0.536		0.621	0.258	0.131	0.069	0.102	0.048	0.014	0.001
10. Loyal	t	3.846**	2.859**	3.088**	1.854	1.565	1.458	1.66	1.087	0.496		0.753	0.983	1.219	1.302	1.48	2.057*	3.378**
	Sig. (2-tailed)	<.001	0.005	0.002	0.066	0.12	0.147	0.099	0.279	0.621		0.452	0.327	0.225	0.195	0.141	0.041	0.001
11. Eco-friendly	t	4.43**	3.392**	3.772**	2.412*	2.148*	2.089*	2.294*	1.788	1.136	0.753		0.405	0.601	0.69	0.864	1.517	2.584*
	Sig. (2-tailed)	<.001	0.001	<.001	0.017	0.033	0.038	0.023	0.076	0.258	0.452		0.686	0.549	0.491	0.389	0.131	0.011
12. Status driven	t	5.336**	4.723**	3.633**	3.332**	2.697**	2.818**	2.115*	2.397*	1.52	0.983	0.405		0.123	0.262	0.315	1.18	2.14*
	Sig. (2-tailed)	<.001	<.001	<.001	0.001	0.008	0.005	0.036	0.018	0.131	0.327	0.686		0.902	0.794	0.753	0.24	0.034
13. Risk seeker	t	5.515**	4.355**	3.808**	3.249**	2.867**	2.755**	2.516*	2.265*	1.833	1.219	0.601	0.123		0.136	0.209	1.103	2.057*
	Sig. (2-tailed)	<.001	<.001	<.001	0.001	0.005	0.007	0.013	0.025	0.069	0.225	0.549	0.902		0.892	0.835	0.272	0.041
14. Security preferred	t	5.822**	4.836**	3.955**	3.59**	2.974**	3.039**	2.436*	2.664**	1.647	1.302	0.69	0.262	0.136		0.05	0.867	2.096*
	Sig. (2-tailed)	<.001	<.001	<.001	<.001	0.003	0.003	0.016	0.009	0.102	0.195	0.491	0.794	0.892		0.96	0.387	0.038
15. Socialising	t	5.347**	4.301**	4.27**	3.09**	2.855**	3.006**	3.169**	2.485*	1.993*	1.48	0.864	0.315	0.209	0.05		0.839	1.933
	Sig. (2-tailed)	<.001	<.001	<.001	0.002	0.005	0.003	0.002	0.014	0.048	0.141	0.389	0.753	0.835	0.96		0.403	0.055
16. Fickle	t	6.524**	6.072**	4.414**	4.384**	4.42**	4.049**	3.11**	3.407**	2.498*	2.057*	1.517	1.18	1.103	0.867	0.839		1.345
	Sig. (2-tailed)	<.001	<.001	<.001	<.001	<.001	<.001	0.002	0.001	0.014	0.041	0.131	0.24	0.272	0.387	0.403		0.181
17. Introverted	t	7.551**	7.336**	5.786**	5.628**	5.343**	5.489**	4.253**	4.478**	3.512*	3.378**	2.584*	2.14*	2.057*	2.096*	1.933	1.345
	Sig. (2-tailed)	<.001	<.001	<.001	<.001	<.001	<.001	<.001	<.001	0.001	0.001	0.011	0.034	0.041	0.038	0.055	0.181
** Significance at .05 level
* Significance at .01 level
The sequence of consumer labels is based on the stereotypicality ranking.
Supplementary Table 3: Consumer labels Chi square tests - Study 1a Task 2
X2 (1, 151) = chi-square value, p = p value.
Consumer labels task 2 Chi square tests		Active	Creative	Adventurous	Status driven	Socialising	Self-conscious	Loyal	Risk seeker	Eco-friendly	Price driven	Security preferred	Convenience preferred	Unhealthy	Anxious	Lazy	Introverted	Fickle
1. Active	Pearson Chi-square		6.782**	17.899**	6.408*	11.732**	4.334*	1.298	4.566*	2.552	0.002	0.023	0.602	0.085	1.41	0.055	1.029	6.782**
	Sig. (2-tailed)		0.009	<.001	0.011	<.001	0.037	0.255	0.033	0.11	0.965	0.879	0.438	0.77	0.235	0.814	0.31	0.009
2. Creative	Pearson Chi-square	6.782**		15.952**	1.446	3.761	0.128	7.239**	7.977**	24.351**	1.479	0.231	2.43	0.482	1.512	4.076*	9.596**	6.796**
	Sig. (2-tailed)	0.009		<.001	0.229	0.052	0.72	0.007	0.005	<.001	0.224	0.631	0.119	0.487	0.219	0.043	0.002	0.009
3. Adventurous	Pearson Chi-square	17.899**	15.952**		1.446	13.491**	1.06	9.365**	12.280**	9.351**	14.433**	1.281	4.888*	1.811	2.079	3.044	7.797**	7.797**
	Sig. (2-tailed)	<.001	<.001		0.229	<.001	0.303	0.002	<.001	0.002	<.001	0.258	0.027	0.178	0.149	0.081	0.005	0.005
4. Status driven	Pearson Chi-square	6.408*	1.446	1.446		20.439**	30.365**	0.175	0.087	2.041	0.23	4.165*	3.415	0.044	3.517	1.445	4.803*	13.477
	Sig. (2-tailed)	0.011	0.229	0.229		<.001	<.001	0.675	0.768	0.153	0.631	0.041	0.065	0.834	0.061	0.229	0.028	<.001
5. Socialising	Pearson Chi-square	11.732**	3.761	13.491**	20.439**		9.85**	0.496	2.449	5.691*	0.056	2.76	3.362	0.376	5.067*	2.386	12.387**	9.132**
	Sig. (2-tailed)	<.001	0.052	<.001	<.001		0.002	0.481	0.118	0.017	0.814	0.097	0.067	0.539	0.024	0.122	<.001	0.003
6. Self-conscious	Pearson Chi-square	4.334*	0.128	1.06	30.365**	9.85**		0.187	0.67	0.003	9.6**	4.849*	20.299	1.267	10.155**	6.057*	15.699**	19.967**
	Sig. (2-tailed)	0.037	0.72	0.303	<.001	0.002		0.666	0.413	0.956	0.002	0.028	<.001	0.26	0.001	0.014	<.001	<.001
7. Loyal	Pearson Chi-square	1.298	7.239**	9.365**	0.175	0.496	0.187		6.316*	13.407**	13.747**	7.889**	4.365*	6.625**	5.915*	6.839**	16.972**	16.972**
	Sig. (2-tailed)	0.255	0.007	0.002	0.675	0.481	0.666		0.012	<.001	<.001	0.005	0.037	0.01	0.015	0.009	<.001	<.001
8. Risk seeker	Pearson Chi-square	4.566*	7.977**	12.280**	0.087	2.449	0.67	6.316*		15.163**	14.386**	13.205**	10.853**	26.391**	20.987**	18.482**	14.102**	18.363**
	Sig. (2-tailed)	0.033	0.005	<.001	0.768	0.118	0.413	0.012		<.001	<.001	<.001	<.001	<.001	<.001	<.001	<.001	<.001
9. Eco friendly	Pearson Chi-square	2.552	24.351**	9.351**	2.041	5.691*	0.003	13.407**	15.163**		12.653**	14.189**	14.726**	23.524**	21.453**	28.431**	28.303**	22.776**
	Sig. (2-tailed)	0.11	<.001	0.002	0.153	0.017	0.956	<.001	<.001		<.001	<.001	<.001	<.001	<.001	<.001	<.001	<.001
10. Price driven	Pearson Chi-square	0.002	1.479	14.433**	0.23	0.056	9.6**	13.747**	14.386**	12.653**		26.661**	27.198**	33.901**	19.805**	38.497**	31.136**	37.963**
	Sig. (2-tailed)	0.965	0.224	<.001	0.631	0.814	0.002	<.001	<.001	<.001		<.001	<.001	<.001	<.001	>.001	<.001	<.001
11. Security preferred	Pearson Chi-square	0.023	0.231	1.281	4.165*	2.76	4.849*	7.889**	13.205**	14.189**	26.661**		28.243**	29.966**	24.995**	31.824**	30.555**	24.208**
	Sig. (2-tailed)	0.879	0.631	0.258	0.041	0.097	0.028	0.005	<.001	<.001	<.001		<.001	<.001	<.001	<.001	<.001	<.001
12. Convenience preferred	Pearson Chi-square	0.602	2.43	4.888*	3.415	3.362	20.299	4.365*	10.853**	14.726**	27.198**	28.243**		30.000**	51.656**	45.167**	43.752**	43.752**
	Sig. (2-tailed)	0.438	0.119	0.027	0.065	0.067	<.001	0.037	<.001	<.001	<.001	<.001		<.001	<.001	<.001	<.001	<.001
13. Unhealthy	Pearson Chi-square	0.085	0.482	1.811	0.044	0.376	1.267	6.625**	26.391**	23.524**	33.901**	29.966**	30.000**		54.481**	48.604**	47.652**	32.184**
	Sig. (2-tailed)	0.77	0.487	0.178	0.834	0.539	0.26	0.01	<.001	<.001	<.001	<.001	<.001		<.001	<.001	<.001	<.001
14. Anxious	Pearson Chi-square	1.41	1.512	2.079	3.517	5.067*	10.155**	5.915*	20.987**	21.453**	19.805**	24.995**	51.656**	54.481**		47.038**	44.860**	54.300**
	Sig. (2-tailed)	0.235	0.219	0.149	0.061	0.024	0.001	0.015	<.001	<.001	<.001	<.001	<.001	<.001		<.001	<.001	<.001
15. Lazy	Pearson Chi-square	0.055	4.076*	3.044	1.445	2.386	6.057*	6.839**	18.482**	28.431**	38.497**	31.824**	45.167**	48.604**	47.038**		64.866**	64.866**
	Sig. (2-tailed)	0.814	0.043	0.081	0.229	0.122	0.014	0.009	<.001	<.001	>.001	<.001	<.001	<.001	<.001		<.001	<.001
16. Introverted	Pearson Chi-square	1.029	9.596**	7.797**	4.803*	12.387**	15.699**	16.972**	14.102**	28.303**	31.136**	30.555**	43.752**	47.652**	44.860**	64.866**		64.609**
	Sig. (2-tailed)	0.31	0.002	0.005	0.028	<.001	<.001	<.001	<.001	<.001	<.001	<.001	<.001	<.001	<.001	<.001		<.001
17. Fickle	Pearson Chi-square	6.782**	6.796**	7.797**	13.477	9.132**	19.967**	16.972**	18.363**	22.776**	37.963**	24.208**	43.752**	32.184**	54.300**	64.866**	64.609**
	Sig. (2-tailed)	0.009	0.009	0.005	<.001	0.003	<.001	<.001	<.001	<.001	<.001	<.001	<.001	<.001	<.001	<.001	<.001
** Significance at .05 level
* Significance at .01 level
The sequence of consumer labels is based on the stereotypicality ranking.
Supplementary Table 4: Consumer labels pair sample t test - Study 1a Task 2
t(1, 151) = t value, p = p value.
Consumer labels task 2 pair sample t test		Active	Creative	Adventurous	Status driven	Socialising	Self-conscious	Loyal	Risk seeker	Eco-friendly	Price driven	Security preferred	Convenience preferred	Unhealthy	Anxious	Lazy	Introverted	Fickle
1. Active	t		3.998**	4.519**	4.626**	5.695**	5.925**	5.948**	8.147**	8.225**	9.531**	9.694**	3.062**	10.185**	12.19**	11.463**	11.994**	13.343**
	Sig. (2-tailed)		<.001	<.001	<.001	<.001	<.001	<.001	<.001	<.001	<.001	<.001	0.003	<.001	<.001	<.001	<.001	<.001
2. Creative	t	3.998**		0.572	0.839	1.721	1.993*	2.416*	4.325**	5.08**	5.979**	5.828**	-0.445	6.325**	7.589**	7.904**	8.248**	8.594**
	Sig. (2-tailed)	<.001		0.568	0.403	0.087	0.048	0.017	<.001	<.001	<.001	<.001	0.657	<.001	<.001	<.001	<.001	<.001
3. Adventurous	t	4.519**	0.572		0.411	1.263	1.563	1.856	3.603**	3.854**	5.741**	5.28**	-1.174	5.83**	6.79**	6.894**	7.119**	7.575**
	Sig. (2-tailed)	<.001	0.568		0.682	0.208	0.12	0.065	<.001	<.001	<.001	<.001	0.242	<.001	<.001	<.001	<.001	<.001
4. Status driven	t	4.626**	0.839	0.411		0.874	1.508	1.26	2.831**	2.93**	4.624**	5.125**	-1.693	5.184**	6.575**	6.478**	6.91**	7.532**
	Sig. (2-tailed)	<.001	0.403	0.682		0.384	0.134	0.209	0.005	0.004	<.001	<.001	0.092	<.001	<.001	<.001	<.001	<.001
5. Socialising	t	5.695**	1.721	1.263	0.874		0.518	0.584	2.303*	2.692**	3.886**	4.296**	(-)2.634**	4.66**	6.018**	5.949**	6.61**	6.748**
	Sig. (2-tailed)	<.001	0.087	0.208	0.384		0.605	0.56	0.023	0.008	<.001	<.001	0.009	<.001	<.001	<.001	<.001	<.001
6. Self-conscious	t	5.925**	1.993*	1.563	1.508	0.518		0.116	1.693	1.948	3.8**	3.868**	(-)2.841**	4.155**	5.56**	5.469**	5.963**	6.331**
	Sig. (2-tailed)	<.001	0.048	0.12	0.134	0.605		0.908	0.092	0.053	<.001	<.001	0.005	<.001	<.001	<.001	<.001	<.001
7. Loyal	t	5.948**	2.416*	1.856	1.26	0.584	0.116		1.759	2.168*	3.821**	3.9**	(-)2.763**	4.317**	5.376**	5.598**	6.099**	6.445**
	Sig. (2-tailed)	<.001	0.017	0.065	0.209	0.56	0.908		0.081	0.032	<.001	<.001	0.006	<.001	<.001	<.001	<.001	<.001
8. Risk seeker	t	8.147**	4.325**	3.603**	2.831**	2.303*	1.693	1.759		0.331	1.923	2.087*	(-)4.824**	2.962**	3.887**	3.957**	3.955**	4.342**
	Sig. (2-tailed)	<.001	<.001	<.001	0.005	0.023	0.092	0.081		0.741	0.056	0.039	<.001	0.004	<.001	<.001	<.001	<.001
9. Eco friendly	t	8.225**	5.08**	3.854**	2.93**	2.692**	1.948	2.168*	0.331		1.611	1.802	(-)4.398**	2.66**	3.56**	4.017**	4.161**	4.42**
	Sig. (2-tailed)	<.001	<.001	<.001	0.004	0.008	0.053	0.032	0.741		0.109	0.074	<.001	0.009	<.001	<.001	<.001	<.001
10. Price driven	t	9.531**	5.979**	5.741**	4.624**	3.886**	3.8**	3.821**	1.923	1.611		0.14	(-)6.431**	0.923	1.774	2.186*	2.186*	2.593**
	Sig. (2-tailed)	<.001	<.001	<.001	<.001	<.001	<.001	<.001	0.056	0.109		0.889	<.001	0.357	0.078	0.03	0.03	0.01
11. Security preferred	t	9.694**	5.828**	5.28**	5.125**	4.296**	3.868**	3.9**	2.087*	1.802	0.14		(-)7.185**	0.775	1.713	1.937	2.112*	2.305*
	Sig. (2-tailed)	<.001	<.001	<.001	<.001	<.001	<.001	<.001	0.039	0.074	0.889		<.001	0.44	0.089	0.055	0.036	0.023
12. Convenience preferred	t	3.062**	-0.445	-1.174	-1.693	(-)2.634**	(-)2.841**	(-)2.763**	(-)4.824**	(-)4.398**	(-)6.431**	(-)7.185**		6.727**	8.147**	8.083**	8.58**	9.047**
	Sig. (2-tailed)	0.003	0.657	0.242	0.092	0.009	0.005	0.006	<.001	<.001	<.001	<.001		<.001	<.001	<.001	<.001	<.001
13. Unhealthy	t	10.185**	6.325**	5.83**	5.184**	4.66**	4.155**	4.317**	2.962**	2.66**	0.923	0.775	6.727**		1.097	1.241	1.304	1.604
	Sig. (2-tailed)	<.001	<.001	<.001	<.001	<.001	<.001	<.001	0.004	0.009	0.357	0.44	<.001		0.275	0.216	0.194	0.111
14. Anxious	t	12.19**	7.589**	6.79**	6.575**	6.018**	5.56**	5.376**	3.887**	3.56**	1.774	1.713	8.147**	1.097		0.222	0.313	0.757
	Sig. (2-tailed)	<.001	<.001	<.001	<.001	<.001	<.001	<.001	<.001	<.001	0.078	0.089	<.001	0.275		0.825	0.755	0.45
15. Lazy	t	11.463**	7.904**	6.894**	6.478**	5.949**	5.469**	5.598**	3.957**	4.017**	2.186*	1.937	8.083**	1.241	0.222		0.107	0.61
	Sig. (2-tailed)	<.001	<.001	<.001	<.001	<.001	<.001	<.001	<.001	<.001	0.03	0.055	<.001	0.216	0.825		0.915	0.543
16. Introverted	t	11.994**	8.248**	7.119**	6.91**	6.61**	5.963**	6.099**	3.955**	4.161**	2.186*	2.112*	8.58**	1.304	0.313	0.107		0.501
	Sig. (2-tailed)	<.001	<.001	<.001	<.001	<.001	<.001	<.001	<.001	<.001	0.03	0.036	<.001	0.194	0.755	0.915		0.617
17. Fickle	t	13.343**	8.594**	7.575**	7.532**	6.748**	6.331**	6.445**	4.342**	4.42**	2.593**	2.305*	9.047**	1.604	0.757	0.61	0.501
	Sig. (2-tailed)	<.001	<.001	<.001	<.001	<.001	<.001	<.001	<.001	<.001	0.01	0.023	<.001	0.111	0.45	0.543	0.617
** Significance at .05 level
* Significance at .01 level
The sequence of consumer labels is based on the stereotypicality ranking.
Supplementary Table 5: Correlations between each pair of items - Study 2a
Correlations
		Familiarity	Perceived stereotypicality	Positive emotion	Negative emotion	Perceived creativity	Perceived LGBQIA+	Perceived BAME	Perceived disability	Perceived female	Perceived overall inclusivity	Perceived divergence	Perceived convergence	Perceived difference	Perceived uncommonness	Perceived relevance	Perceived meaningfulness	Perceived overall creativity
Familiarity	Pearson Correlation	1	-0.122	.466**	0.035	.504**	0.089	-0.175	.387**	-.321*	.253*	.439**	.474**	.438**	.424**	.431**	.486**	.472**
	Sig. (2-tailed)		0.351	0	0.791	0	0.497	0.178	0.002	0.012	0.049	0	0	0	0.001	0.001	0	0
	N	61	61	61	61	61	61	61	61	61	61	61	61	61	61	61	61	61
Perceived stereotypicality	Pearson Correlation	-0.122	1	0.199	-0.074	0.128	.435**	.892**	0.157	.864**	.434**	0.212	-0.017	0.18	0.239	-0.014	-0.018	0.181
	Sig. (2-tailed)	0.351		0.123	0.569	0.327	0	0	0.226	0	0	0.101	0.899	0.165	0.064	0.918	0.888	0.163
	N	61	61	61	61	61	61	61	61	61	61	61	61	61	61	61	61	61
Positive emotion	Pearson Correlation	.466**	0.199	1	-0.022	.834**	0.047	0.052	.268*	0.097	.426**	.751**	.741**	.789**	.683**	.717**	.721**	.817**
	Sig. (2-tailed)	0	0.123		0.864	0	0.719	0.69	0.037	0.459	0.001	0	0	0	0	0	0	0
	N	61	61	61	61	61	61	61	61	61	61	61	61	61	61	61	61	61
Negative emotion	Pearson Correlation	0.035	-0.074	-0.022	1	0.122	0.057	-0.16	0.063	-0.081	0.042	0.039	0.23	-0.021	0.102	0.22	0.226	0.028
	Sig. (2-tailed)	0.791	0.569	0.864		0.347	0.661	0.218	0.629	0.533	0.748	0.767	0.074	0.873	0.436	0.088	0.08	0.831
	N	61	61	61	61	61	61	61	61	61	61	61	61	61	61	61	61	61
Perceived creativity	Pearson Correlation	.504**	0.128	.834**	0.122	1	0.148	-0.028	.261*	-0.02	.393**	.927**	.883**	.928**	.893**	.811**	.897**	.936**
	Sig. (2-tailed)	0	0.327	0	0.347		0.256	0.832	0.042	0.88	0.002	0	0	0	0	0	0	0
	N	61	61	61	61	61	61	61	61	61	61	61	61	61	61	61	61	61
Perceived LGBQIA+	Pearson Correlation	0.089	.435**	0.047	0.057	0.148	1	.312*	-0.034	0.13	-0.002	0.108	0.178	0.087	0.128	0.183	0.162	0.104
	Sig. (2-tailed)	0.497	0	0.719	0.661	0.256		0.014	0.793	0.318	0.988	0.406	0.17	0.505	0.326	0.157	0.211	0.425
	N	61	61	61	61	61	61	61	61	61	61	61	61	61	61	61	61	61
Perceived BAME	Pearson Correlation	-0.175	.892**	0.052	-0.16	-0.028	.312*	1	-0.022	.750**	0.219	0.071	-0.167	0.057	0.084	-0.164	-0.16	0.054
	Sig. (2-tailed)	0.178	0	0.69	0.218	0.832	0.014		0.864	0	0.091	0.587	0.199	0.663	0.522	0.208	0.218	0.677
	N	61	61	61	61	61	61	61	61	61	61	61	61	61	61	61	61	61
Perceived disability	Pearson Correlation	.387**	0.157	.268*	0.063	.261*	-0.034	-0.022	1	0.051	.385**	0.237	0.246	0.221	0.245	0.232	0.245	0.225
	Sig. (2-tailed)	0.002	0.226	0.037	0.629	0.042	0.793	0.864		0.698	0.002	0.066	0.056	0.087	0.057	0.073	0.057	0.082
	N	61	61	61	61	61	61	61	61	61	61	61	61	61	61	61	61	61
Perceived female	Pearson Correlation	-.321*	.864**	0.097	-0.081	-0.02	0.13	.750**	0.051	1	0.167	0.067	-0.144	0.04	0.094	-0.147	-0.132	0.054
	Sig. (2-tailed)	0.012	0	0.459	0.533	0.88	0.318	0	0.698		0.199	0.606	0.268	0.759	0.469	0.257	0.309	0.68
	N	61	61	61	61	61	61	61	61	61	61	61	61	61	61	61	61	61
Perceived overall inclusivity	Pearson Correlation	.253*	.434**	.426**	0.042	.393**	-0.002	0.219	.385**	0.167	1	.449**	0.25	.422**	.461**	.261*	0.224	.385**
	Sig. (2-tailed)	0.049	0	0.001	0.748	0.002	0.988	0.091	0.002	0.199		0	0.052	0.001	0	0.042	0.083	0.002
	N	61	61	61	61	61	61	61	61	61	61	61	61	61	61	61	61	61
Perceived divergence	Pearson Correlation	.439**	0.212	.751**	0.039	.927**	0.108	0.071	0.237	0.067	.449**	1	.653**	.984**	.982**	.565**	.698**	.900**
	Sig. (2-tailed)	0	0.101	0	0.767	0	0.406	0.587	0.066	0.606	0		0	0	0	0	0	0
	N	61	61	61	61	61	61	61	61	61	61	61	61	61	61	61	61	61
Perceived convergence	Pearson Correlation	.474**	-0.017	.741**	0.23	.883**	0.178	-0.167	0.246	-0.144	0.25	.653**	1	.666**	.616**	.967**	.971**	.732**
	Sig. (2-tailed)	0	0.899	0	0.074	0	0.17	0.199	0.056	0.268	0.052	0		0	0	0	0	0
	N	61	61	61	61	61	61	61	61	61	61	61	61	61	61	61	61	61
Perceived difference	Pearson Correlation	.438**	0.18	.789**	-0.021	.928**	0.087	0.057	0.221	0.04	.422**	.984**	.666**	1	.932**	.581**	.707**	.912**
	Sig. (2-tailed)	0	0.165	0	0.873	0	0.505	0.663	0.087	0.759	0.001	0	0		0	0	0	0
	N	61	61	61	61	61	61	61	61	61	61	61	61	61	61	61	61	61
Perceived uncommonness	Pearson Correlation	.424**	0.239	.683**	0.102	.893**	0.128	0.084	0.245	0.094	.461**	.982**	.616**	.932**	1	.528**	.663**	.855**
	Sig. (2-tailed)	0.001	0.064	0	0.436	0	0.326	0.522	0.057	0.469	0	0	0	0		0	0	0
	N	61	61	61	61	61	61	61	61	61	61	61	61	61	61	61	61	61
Perceived relevance	Pearson Correlation	.431**	-0.014	.717**	0.22	.811**	0.183	-0.164	0.232	-0.147	.261*	.565**	.967**	.581**	.528**	1	.880**	.650**
	Sig. (2-tailed)	0.001	0.918	0	0.088	0	0.157	0.208	0.073	0.257	0.042	0	0	0	0		0	0
	N	61	61	61	61	61	61	61	61	61	61	61	61	61	61	61	61	61
Perceived meaningfulness	Pearson Correlation	.486**	-0.018	.721**	0.226	.897**	0.162	-0.16	0.245	-0.132	0.224	.698**	.971**	.707**	.663**	.880**	1	.765**
	Sig. (2-tailed)	0	0.888	0	0.08	0	0.211	0.218	0.057	0.309	0.083	0	0	0	0	0		0
	N	61	61	61	61	61	61	61	61	61	61	61	61	61	61	61	61	61
Perceived overall creativity	Pearson Correlation	.472**	0.181	.817**	0.028	.936**	0.104	0.054	0.225	0.054	.385**	.900**	.732**	.912**	.855**	.650**	.765**	1
	Sig. (2-tailed)	0	0.163	0	0.831	0	0.425	0.677	0.082	0.68	0.002	0	0	0	0	0	0
	N	61	61	61	61	61	61	61	61	61	61	61	61	61	61	61	61	61
** Correlation is significant at the 0.01 level (2-tailed).
* Correlation is significant at the 0.05 level (2-tailed).
Supplementary Table 6: Descriptive Statistics for Measures in Study 1b (N = 34).
	M	SD
Labelling stereotype - pre - exp	775.91	308.79
Labelling stereotype - post - exp	531.13	315.35
AUT appropriate fluency - pre - exp	2.94	2.47
AUT appropriate fluency - post - exp	3.4	2.91
AUT appropriate frequency - pre - exp	2.34	2.56
AUT appropriate frequency - post - exp	3.12	3.53
Labelling stereotype - pre - ctrl	827	298.01
Labelling stereotype - post - ctrl	698.13	206.59
AUT appropriate fluency - pre - ctrl	3.11	2.67
AUT appropriate fluency - post - ctrl	3.03	2.25
AUT appropriate frequency - pre - ctrl	2.47	3.13
AUT appropriate frequency - post - ctrl	2.21	2.33
Supplementary Table 7: Normality test for Measures in Study 1b.
			Shapiro-Wilk
	Skewness	Kurtosis	Statistic	p value
Labelling stereotype – pre1 – exp2	-0.9	0.47	.93*	0.027
Labelling stereotype – post3 - exp	0.22	-0.9	.93*	0.038
AUT appropriate fluency - pre - exp	0.64	-1.21	.79**	<.001
AUT appropriate fluency - post - exp	0.7	-1.07	.78**	<.001
AUT appropriate frequency - pre - exp	0.97	-0.52	.79**	<.001
AUT appropriate frequency - post - exp	1.16	0.67	.82**	<.001
Labelling stereotype - pre – ctrl4	-0.42	-0.42	0.94	0.271
Labelling stereotype - post - ctrl	0.4	0.4	0.92	0.137
AUT appropriate fluency - pre - ctrl	0.75	0.75	.75**	<.001
AUT appropriate fluency - post - ctrl	0.63	0.63	.83**	0.003
AUT appropriate frequency - pre - ctrl	1.89	1.89	.76**	<.001
AUT appropriate frequency - post - ctrl	1	1	.86*	0.011
*p < .05 (2-tailed). **p < .01 (2-tailed).
Notes. 1pre indicates pre-intervention condition. 2exp indicates experimental condition. 3post indicates post-intervention condition. 4ctrl indicates control condition.
Supplementary Table 8: Descriptive Statistics for Measures in Study 2a, N = 61.
	M	SD
Familiarity	1.02	0.96
Perceived stereotypicality	11.08	4.67
Positive emotion	3.09	1.37
Negative emotion	1.18	0.88
Perceived creativity	2.72	1.09
Perceived divergence	3.15	1.24
Perceived convergence	2	1.17
Perceived difference	3.34	1.31
Perceived uncommonness	2.96	1.22
Perceived relevance	2.14	1.17
Perceived meaningfulness	1.86	1.25
Perceived overall creativity	3.29	1.17
Perceived LGBQIA+	0.33	1.18
Perceived BAME	2.99	1.82
Perceived disability	0.11	0.26
Perceived female	5.05	2.31
Perceived overall inclusivity	2.6	1.15
Supplementary Table 9: Normality test for Measures in Study 2a.
			Shapiro-Wilk
	Skewness	Kurtosis	Statistic	p value
Familiarity	1.29	0.99	.85**	<.001
Perceived stereotypicality	0.53	0.62	0.98	0.35
Positive emotion	0.07	-0.41	0.99	0.87
Negative emotion	0.88	0.83	.93**	0.002
Perceived creativity	0.21	0.31	0.99	0.747
Perceived divergence	-0.12	-0.39	0.99	0.909
Perceived convergence	0.85	0.67	.95*	0.013
Perceived difference	-0.02	-0.31	0.99	0.99
Perceived uncommonness	-0.16	-0.53	0.98	0.583
Perceived relevance	0.79	0.54	.95*	0.023
Perceived meaningfulness	0.83	0.51	.94**	0.006
Perceived overall creativity	-0.12	-0.6	0.99	0.709
Perceived LGBQIA+	7.29	55.31	.24**	<.001
Perceived BAME	0.47	-0.13	0.97	0.188
Perceived disability	2.21	4.31	.57**	<.001
Perceived female	0.05	-0.44	0.98	0.409
Perceived overall inclusivity	0.51	-0.1	0.98	0.261
*p < .05 (2-tailed). **p < .01 (2-tailed).
Supplementary Table 10: Descriptive Statistics for Measures in Study 2b, N = 102.
	M	SD
Purchase intention _ low1	1.62	0.56
Purchase intention _ medium2	1.5	0.55
Purchase intention _ high3	1.71	0.61
Recommend intention _ low	5.42	1.24
Recommend intention _ medium	5.3	1.2
Recommend intention _high	5.62	1.21
Unexpectedness _ low	3.89	1.02
Unexpectedness _ medium	4.2	0.9
Unexpectedness _ high	4.93	0.93
Uniqueness _ low	3.13	1.05
Uniqueness _ medium	3.41	1.06
Uniqueness _ high	4.49	0.95
Creativity _ low	3.26	1.06
Creativity _ medium	3.62	1.13
Creativity _ high	4.66	1.06
Uniqueness & Overall _ low	3.19	1.02
Uniqueness & Overall _ medium	3.51	1.06
Uniqueness & Overall _ high	4.57	0.96
Average of perceived creativity _ low	3.43	0.83
Average of perceived creativity _ medium	3.74	0.81
Average of perceived creativity _ high	4.65	0.77
Notes. 1low indicates low stereotypicality condition. 2medium indicates medium stereotypicality condition. 3high indicates high stereotypicality condition.
Supplementary Table 11: Normality test for Measures in Study 2b.
			Shapiro-Wilk
	Skewness	Kurtosis	Statistic	p value
Purchase intention _ low	-0.98	0.55	.93**	<.001
Purchase intention _ medium	-0.12	-0.43	0.99	0.555
Purchase intention _ high	-0.38	-0.04	0.99	0.346
Recommend intention _ low	-0.65	1.32	.97*	0.011
Recommend intention _ medium	-0.19	-0.16	0.99	0.707
Recommend intention _high	-0.56	0.7	0.98	0.09
Unexpectedness _ low	0.2	1.87	.97*	0.013
Unexpectedness _ medium	0.02	0.36	0.99	0.616
Unexpectedness _ high	0.01	-0.66	0.99	0.32
Uniqueness _ low	-0.33	-0.03	0.98	0.222
Uniqueness _ medium	-0.09	-0.23	0.99	0.727
Uniqueness _ high	-0.33	0.25	0.99	0.358
Creativity _ low	-0.46	0.17	0.98	0.072
Creativity _ medium	-0.29	-0.05	0.99	0.584
Creativity _ high	-0.78	1.09	.96**	0.006
Uniqueness & Overall _ low	-0.41	0.28	0.99	0.349
Uniqueness & Overall _ medium	-0.19	-0.11	0.99	0.64
Uniqueness & Overall _ high	-0.53	0.86	0.98	0.141
Average of perceived creativity _ low	-0.41	0.73	0.98	0.218
Average of perceived creativity _ medium	-0.17	0.4	0.99	0.492
Average of perceived creativity _ high	-0.04	-0.17	0.99	0.875
*p < .05 (2-tailed). **p < .01 (2-tailed).
